# Supplementary material for: A Systematic Review and Meta-Analysis of Cerebrospinal Fluid Amyloid and Tau Levels Identifies Mild Cognitive Impairment Patients Progressing to Alzheimer’s Disease
Source: Biomedicines. 2022 Jul 15;10(7):1713. doi: 10.3390/biomedicines10071713 (PMC9313367; doi:10.3390/biomedicines10071713)
Supplement: Supplementary file 1 [file biomedicines-10-01713-s001.zip]

Archive with 5 entries (4 files):
- PRISMA_2020_checklist_Ma-05July2022.pdf
- Tables_S1/
- Tables_S1/sheet_Amyloid_3groups.csv
- Tables_S1/sheet_Ptau_3groups.csv
- Tables_S1/sheet_Ttau_3groups.csv
