# Supplementary material for: A Systematic Review and Meta-Analysis of Cerebrospinal Fluid Amyloid and Tau Levels Identifies Mild Cognitive Impairment Patients Progressing to Alzheimer’s Disease
Source: Biomedicines. 2022 Jul 15;10(7):1713. doi: 10.3390/biomedicines10071713 (PMC9313367; doi:10.3390/biomedicines10071713)
Supplement: Supplementary file 1 [file biomedicines-10-01713-s001.zip › Tables_S1/sheet_Amyloid_3groups.csv]

Author	Year	Mean.MCI_St	SD.MCI_St	Mean.MCI_AD	SD.MCI_AD	Mean.HC	SD.HC	N.MCI_St	N.MCI_AD	N.HC
Bjerke	2009	620.2926	132.5946	420.3177	51.8186	647.8163	70.9073	53	20	52
Mattsson	2009	479.0277	222.8679	368.9675	172.7722	693.9834	298.8105	420	271	304
Hertze	2010	799	391	488	255	1019	435	82	52	38
Palmqvist	2012	244.9	63.7	155.2	57.9			62	52
Spencer	2019	186	61.1	147.1	43.2			75	110
Hansson	2006	551	188	324	101	700	181	56	57	39
Hansson	2007	670	260	460	120	870	360	55	55	36
Hampel	2004	805	368	577	197	962	182	23	29	10
Herukka	2007	619	206	454	170	746	218	46	33	60
Lanari	2009	942	490	402	195			31	18
Papaliagkas	2009	759.1434	399.6968	329.163	194.0867			48	5
Eckerstrom	2010	768.4	246	505	101	680	242	21	13	60
Kester	2011	667.7182	336.7786	418.4764	108.9972			58	42
Seppala	2011	674	325.1851852	464	123.7037037	709	337.037037	26	21	14
Buchhave	2012	607	165	337	122	700	182	41	72	39
Parnetti	2012	940.5054	138.0551	496.1564	104.271			58	32
Prestia	2013	688	293	429	122			21	22
Leuzy	2015	656.2	275.59	490.92	100.37			21	12
Baldeiras	2018	785	309	476	180	928	435	74	70	66
Khoonsari	2019	782.0543	260.4135	402.9168	108.7584	706.6909	228.3685	53	21	45
Santangelo	2020	621.7	260.4	431.7	223.2			35	42
Eckerstrom	2020	652	239	447	132			130	43
