# Supplementary material for: A Systematic Review and Meta-Analysis of Cerebrospinal Fluid Amyloid and Tau Levels Identifies Mild Cognitive Impairment Patients Progressing to Alzheimer’s Disease
Source: Biomedicines. 2022 Jul 15;10(7):1713. doi: 10.3390/biomedicines10071713 (PMC9313367; doi:10.3390/biomedicines10071713)
Supplement: Supplementary file 1 [file biomedicines-10-01713-s001.zip › Tables_S1/sheet_Ptau_3groups.csv]

Author	Year	Mean.MCI_St	SD.MCI_St	Mean.MCI_AD	SD.MCI_AD	Mean.HC	SD.HC	N.MCI_St	N.MCI_AD	N.HC
Bjerke	2009	54.0846	2.4276	82.1889	8.5642			53	20	52
Mattsson	2009	55.9776	26.1188	81.452	26.1188	52.8228	24.3927	420	271	304
Hertze	2010	31	16	51	22	31	17	82	52	38
Palmqvist	2012	30	16.6	49	22.5			62	52
Spencer	2019	29.5	15.8	39.4	17			75	110
Hansson	2006	62	16	95	29			56	57	39
Hansson	2007	670	260	460	120			55	55
Hampel	2004	805	368	577	197			23	29
Herukka	2007	65	23	89	22	63	23	46	33	60
Lanari	2009	40	12	91	31			31	18
Papaliagkas	2009	759.1434	399.6968	329.163	194.0867			48	5
Eckerstrom	2010	768.4	246	505	101			21	13
Kester	2011	667.7182	336.7786	418.4764	108.9972			58	42
Seppala	2011	55	19.25925926	76	48.14814815	57	20.74074074	26	21	14
Buchhave	2012	61.4	14	88.7	29.9	61.2	17.3	41	72	39
Parnetti	2012	41.1599	3.4786	88.3958	8.7094			58	32
Prestia	2013
Leuzy	2015	65.26	25.26	68.72	18.54			21	12
Baldeiras	2018	38	19	62	30	33	15	74	70	66
Khoonsari	2019	47.4532	16.5517	87.1239	39.4282			53	21	45
Santangelo	2020	52.7	24.4	81.4	30			35	42
Eckerstrom	2020	56	23	91	41			130	43
Brys	2009	17.9	22.3	48.56	30.93			43	22
