# Supplementary material for: A Systematic Review and Meta-Analysis of Cerebrospinal Fluid Amyloid and Tau Levels Identifies Mild Cognitive Impairment Patients Progressing to Alzheimer’s Disease
Source: Biomedicines. 2022 Jul 15;10(7):1713. doi: 10.3390/biomedicines10071713 (PMC9313367; doi:10.3390/biomedicines10071713)
Supplement: Supplementary file 1 [file biomedicines-10-01713-s001.zip › Tables_S1/sheet_Ttau_3groups.csv]

Author	Year	Mean.MCI_St	SD.MCI_St	Mean.MCI_AD	SD.MCI_AD	Mean.HC	SD.HC	N.MCI_St	N.MCI_AD	N.HC
Bjerke	2009	347.0861	110.4955	420.512	54.2535	356.3875	118.9412	53	20	52
Mattsson	2009	318.9762	260.742	612.879	369.0159	290.338	152.1059	420	271	304
Hertze	2010	81	48	143	68	91	49	82	52	38
Palmqvist	2012	78.1	44.3	141.5	71.2			62	52
Spencer	2019	91.6	56.9	109.1	51.8			75	110
Hansson	2006	340	212	816	426			56	57	39
Hansson	2007
Hampel	2004	576	275	640	162	341	118	23	29	10
Herukka	2007	347	176	569	198	323	180	46	33	60
Lanari	2009	235	230	402	318			31	18
Papaliagkas	2009
Eckerstrom	2010	374.2	223	889.2	657	346	136	21	13	60
Kester	2011	369.0601	233.3884	688.7793	342.3433			58	42
Seppala	2011	231	71.11111111	512	339.2592593	297	120.7407407	26	21	14
Buchhave	2012	297	182	737	425	326	157	41	72	39
Parnetti	2012	263.1585	26.7414	474.4271	112.4966			58	32
Prestia	2013
Leuzy	2015	383.67	196.78	459.67	157.14			21	12
Baldeiras	2018	253	151	511	307	196	95	74	70	66
Khoonsari	2019	272.4228	145.655	629.6458	275.4682	460.3171	208.6189	53	21	45
Santangelo	2020	290	192	415.6	197			35	42
Eckerstrom	2020	290	192	415.6	197			35	42
Brys	2009	382	210	750	553			43	22
